# Supplementary material for: Integrated, Longitudinal Analysis of Cell-free DNA in Uveal Melanoma
Source: Cancer Res Commun. 2023 Feb 15;3(2):267–80. doi: 10.1158/2767-9764.CRC-22-0456 (PMC9973415; doi:10.1158/2767-9764.CRC-22-0456)
Supplement: Table TS1 — panel design [file crc-22-0456-s01.xlsx]

## Sheet: Sheet1
Supplementary table 3 - targeted panel design
chromosome	start	end
chr1	12004511	12004631
chr1	19657261	19657381
chr1	28150311	28150430
chr1	28150436	28150556
chr1	34782296	34782416
chr1	45333438	45333558
chr1	68444558	68444678
chr1	119920245	119920365
chr1	219972181	219972301
chr1	238275947	238276067
chr1	239718565	239718685
chr1	242643434	242643554
chr2	114913	115033
chr2	61045704	61045824
chr2	108896741	108896861
chr2	197392343	197392463
chr2	197392960	197393080
chr2	197393080	197393200
chr2	197396012	197396132
chr2	197396132	197396252
chr2	197396252	197396372
chr2	197397930	197398050
chr2	197398050	197398170
chr2	197398401	197398521
chr2	197398521	197398641
chr2	197399019	197399138
chr2	197400050	197400170
chr2	197400222	197400342
chr2	197400342	197400462
chr2	197400705	197400825
chr2	197400825	197400945
chr2	197401342	197401462
chr2	197401462	197401582
chr2	197401694	197401814
chr2	197401814	197401934
chr2	197401937	197402057
chr2	197402057	197402177
chr2	197402510	197402630
chr2	197402630	197402750
chr2	197402750	197402870
chr2	197402931	197403051
chr2	197403554	197403674
chr2	197403674	197403794
chr2	197405066	197405186
chr2	197405253	197405373
chr2	197405373	197405493
chr2	197407938	197408058
chr2	197408058	197408178
chr2	197408355	197408475
chr2	197408475	197408595
chr2	197409768	197409888
chr2	197409888	197410008
chr2	197416705	197416825
chr2	197416825	197416945
chr2	197418489	197418609
chr2	197418609	197418729
chr2	197418729	197418849
chr2	197418849	197418969
chr2	197420424	197420544
chr2	197421021	197421141
chr2	197423770	197423890
chr2	197423890	197424010
chr2	197434947	197435067
chr3	244567	244687
chr3	920038	920158
chr3	10126229	10126349
chr3	10146526	10146646
chr3	10149855	10149975
chr3	12312365	12312485
chr3	14152292	14152412
chr3	35744471	35744591
chr3	36993248	36993368
chr3	41239183	41239303
chr3	50092131	50092251
chr3	52402234	52402354
chr3	52402354	52402474
chr3	52402578	52402698
chr3	52402739	52402859
chr3	52402859	52402979
chr3	52403098	52403218
chr3	52403218	52403338
chr3	52403414	52403534
chr3	52403534	52403654
chr3	52403654	52403774
chr3	52403774	52403894
chr3	52404399	52404519
chr3	52404519	52404639
chr3	52405082	52405202
chr3	52405202	52405322
chr3	52405718	52405838
chr3	52405838	52405958
chr3	52406194	52406314
chr3	52406314	52406434
chr3	52406807	52406927
chr3	52407124	52407244
chr3	52407244	52407364
chr3	52407369	52407489
chr3	52407897	52408017
chr3	52408017	52408137
chr3	52408420	52408540
chr3	52408540	52408660
chr3	52409520	52409640
chr3	52409668	52409788
chr3	52409800	52409920
chr3	60536887	60537007
chr3	60821920	60822040
chr3	78617877	78617997
chr3	93900770	93900890
chr3	122275898	122276018
chr3	155168480	155168600
chr3	193667174	193667294
chr4	67755594	67755714
chr5	2879220	2879340
chr5	132673988	132674108
chr5	175351614	175351734
chr6	4117314	4117434
chr6	24205001	24205121
chr6	25559609	25559729
chr6	29942529	29942649
chr6	29942711	29942831
chr6	29942831	29942951
chr6	29942951	29943071
chr6	29943225	29943345
chr6	29943345	29943465
chr6	29943465	29943585
chr6	29944079	29944199
chr6	29944199	29944319
chr6	29944319	29944439
chr6	29944497	29944617
chr6	29945014	29945134
chr6	29945197	29945317
chr6	29945392	29945512
chr6	31269111	31269231
chr6	31269301	31269421
chr6	31269449	31269569
chr6	31269905	31270025
chr6	31270025	31270145
chr6	31270167	31270287
chr6	31270287	31270407
chr6	31270407	31270527
chr6	31271030	31271150
chr6	31271150	31271270
chr6	31271270	31271390
chr6	31271553	31271673
chr6	31271673	31271793
chr6	31271793	31271913
chr6	31271975	31272095
chr6	31354453	31354573
chr6	31354573	31354693
chr6	31355105	31355225
chr6	31355274	31355394
chr6	31355394	31355514
chr6	31355514	31355634
chr6	31356101	31356221
chr6	31356221	31356341
chr6	31356341	31356461
chr6	31356642	31356762
chr6	31356762	31356882
chr6	31356882	31357002
chr6	31357062	31357182
chr6	32439931	32440051
chr6	32442390	32442510
chr6	32442510	32442630
chr6	32442630	32442750
chr6	32443145	32443265
chr6	32443265	32443385
chr6	32443385	32443505
chr6	32443713	32443833
chr6	32443833	32443953
chr6	32579037	32579157
chr6	32580198	32580318
chr6	32580740	32580860
chr6	32581517	32581637
chr6	32581637	32581757
chr6	32581757	32581877
chr6	32584063	32584183
chr6	32584183	32584303
chr6	32584303	32584423
chr6	32589632	32589752
chr6	32637439	32637559
chr6	32641253	32641373
chr6	32641373	32641493
chr6	32641493	32641613
chr6	32641932	32642052
chr6	32642052	32642172
chr6	32642172	32642292
chr6	32642567	32642687
chr6	32642687	32642807
chr6	32660182	32660302
chr6	32660810	32660930
chr6	32661341	32661461
chr6	32661927	32662047
chr6	32662047	32662167
chr6	32662167	32662287
chr6	32664752	32664872
chr6	32664872	32664992
chr6	32664992	32665112
chr6	32666493	32666613
chr6	33068606	33068726
chr6	33068726	33068846
chr6	33068979	33069099
chr6	33069099	33069219
chr6	33069219	33069339
chr6	33069583	33069703
chr6	33069703	33069823
chr6	33069823	33069943
chr6	33073460	33073580
chr6	33076031	33076151
chr6	33080623	33080743
chr6	33080743	33080863
chr6	33080863	33080983
chr6	33084910	33085030
chr6	33085030	33085150
chr6	33085150	33085270
chr6	33085774	33085894
chr6	33086168	33086288
chr6	36685727	36685847
chr6	45422527	45422647
chr6	131949400	131949520
chr6	160009004	160009124
chr6	164624240	164624360
chr7	107695923	107696043
chr8	20250075	20250195
chr8	32727925	32728045
chr8	40697162	40697282
chr8	54622095	54622215
chr8	127736416	127736536
chr8	127740692	127740812
chr8	130054732	130054852
chr8	138386812	138386932
chr9	77721297	77721417
chr9	77721417	77721537
chr9	77728470	77728590
chr9	77728590	77728710
chr9	77794393	77794513
chr9	77794513	77794633
chr9	77797464	77797584
chr9	77797584	77797704
chr9	77815572	77815692
chr9	77815692	77815812
chr9	77922133	77922253
chr9	77922253	77922373
chr9	78031047	78031167
chr9	78031167	78031287
chr9	124119108	124119228
chr9	126205723	126205843
chr10	2364376	2364496
chr10	130900095	130900215
chr11	11074655	11074775
chr11	20607516	20607636
chr11	134797591	134797711
chr12	23616454	23616574
chr12	26018582	26018702
chr12	85301189	85301309
chr13	106286001	106286121
chr13	107679665	107679785
chr14	25381565	25381685
chr14	50591528	50591648
chr15	44610845	44610965
chr15	53324651	53324771
chr15	90764119	90764239
chr16	5556135	5556255
chr16	80072403	80072523
chr17	11791328	11791448
chr17	51638801	51638921
chr18	1127924	1128044
chr18	13734455	13734575
chr18	23560353	23560473
chr18	47053650	47053770
chr18	77720369	77720489
chr19	3094624	3094744
chr19	3094701	3094821
chr19	3110120	3110240
chr19	3110240	3110360
chr19	3113287	3113407
chr19	3113407	3113527
chr19	3114887	3115007
chr19	3115007	3115127
chr19	3118868	3118988
chr19	3118988	3119108
chr19	3119162	3119282
chr19	3119282	3119402
chr19	3120964	3121084
chr19	3121084	3121204
chr19	13228662	13228782
chr20	40858409	40858529
chr21	41043942	41044062
chr21	46126269	46126389
chr22	22548055	22548175
chr22	22548175	22548295
chr22	22548295	22548415
chr22	22548415	22548535
chr22	22548535	22548655
chr22	22549670	22549790
chr22	22549790	22549910
chr22	22549910	22550030
chr22	22550030	22550150
chr22	22550150	22550270
chr22	22550270	22550390
chr22	22550747	22550867
chr22	22550867	22550987
chr22	22550987	22551107
chr22	22553779	22553899
chr22	22553899	22554019
chr22	22554019	22554139
chr22	22554139	22554259
chr22	22556762	22556882
chr22	30764491	30764611
chr22	47440610	47440730
chr22	47966480	47966600
chrX	20128248	20128368
chrX	20130417	20130537
chrX	20130551	20130670
chrX	20132162	20132282
chrX	20133921	20134041
chrX	20135729	20135849
chrX	20138520	20138640
chrX	20141572	20141692
