# Supplementary material for: Integrated, Longitudinal Analysis of Cell-free DNA in Uveal Melanoma
Source: Cancer Res Commun. 2023 Feb 15;3(2):267–80. doi: 10.1158/2767-9764.CRC-22-0456 (PMC9973415; doi:10.1158/2767-9764.CRC-22-0456)
Supplement: Table TS2 — sequencing coverage [file crc-22-0456-s02.xlsx]

## Sheet: Sheet1
Supplementary table 4 - sequencing coverage
patient_ID	timepoint	TS	sWGS	cfMeDIP	sWGS_all	sWGS_short	TS_Raw	TS_CC	cfMeDIP
UMB-001	Baseline	TGL48_0001_Ct_T_PE_421_TS	TGL48_0001_Ct_T_PE_321_WG	TGL48_0001_Ct_T_PE_313_CM	0.7	0.11	20627.5	3998	63145479		Lymphocytes	TS		sWGS		cfMeDIP
UMB-001	2 weeks	TGL48_0001_Ct_T_PE_400_TS	TGL48_0001_Ct_T_PE_327_WG	TGL48_0001_Ct_T_PE_317_CM	0.64	0.09	21046.9	4878.34	83385351			raw	CC	all	short
UMB-001	3 months	TGL48_0001_Ct_T_PE_401_TS	TGL48_0001_Ct_T_PE_324_WG	TGL48_0001_Ct_T_PE_316_CM	0.61	0.08	21182	5406.55	81491087		average	5735.77	2645.61	1.60273	NA	NA
UMB-001	6 months	TGL48_0001_Ct_T_PE_398_TS	TGL48_0001_Ct_T_PE_312_WG	TGL48_0001_Ct_T_PE_311_CM	1.37	0.23	23711.1	371.34	92165148		min	2478.92	53.78	1.19	NA	NA
UMB-001	12 months	TGL48_0001_Ct_T_PE_412_TS	TGL48_0001_Ct_T_PE_326_WG	TGL48_0001_Ct_T_PE_318_CM	0.54	0.06	26040.2	5390.33	84672003		max	9274.58	3600.39	2.2	NA	NA
UMB-001	Lymphocytes	TGL48_0001_Ly_R_PE_357_TS	TGL48_0001_Ly_R_PE_763_WG		1.62	NA	3440.71	1958.2	NA
UMB-002	Baseline	TGL48_0002_Ct_T_PE_369_TS	TGL48_0002_Ct_T_PE_316_WG	TGL48_0002_Ct_T_PE_306_CM	0.51	0.08	7831.54	3151.91	77115107		Tumour	TS		sWGS		MeDIP
UMB-002	2 weeks	TGL48_0002_Ct_T_PE_415_TS	TGL48_0002_Ct_T_PE_321_WG	TGL48_0002_Ct_T_PE_307_CM	0.64	0.09	21439.2	4268.06	81585863			raw	CC	all	short	reads
UMB-002	3 months	TGL48_0002_Ct_T_PE_389_TS	TGL48_0002_Ct_T_PE_322_WG	TGL48_0002_Ct_T_PE_314_CM	1.21	0.15	27142.9	6293.92	77570444		average	22938	715.113	1.16833	NA	8.02542e+07
UMB-002	6 months	TGL48_0002_Ct_T_PE_367_TS	TGL48_0002_Ct_T_PE_317_WG	TGL48_0002_Ct_T_PE_320_CM	1.56	0.29	23769.9	3822.27	108879902		min	9548.35	359.13	0.97	NA	76125660
UMB-002	12 months	TGL48_0002_Ct_T_PE_339_TS	TGL48_0002_Ct_T_PE_333_WG	TGL48_0002_Ct_T_PE_309_CM	1.16	0.2	16927.2	5427.28	61244391		max	28636.5	1323.32	1.61	NA	85020495
UMB-002	Lymphocytes	TGL48_0002_Ly_R_PE_341_TS	TGL48_0002_Ly_R_PE_775_WG		1.19	NA	5560.88	3059.37	NA
UMB-002	Tumour	TGL48_0002_nn_P_PE_351_TS	TGL48_0002_nn_P_PE_322_WG	TGL48_0002_nn_P_PE_327_CM	1.07	NA	28231	658.14	81177534		Plasma	TS		sWGS		cfMeDIP
UMB-003	Baseline	TGL48_0003_Ct_T_PE_434_TS	TGL48_0003_Ct_T_PE_314_WG	TGL48_0003_Ct_T_PE_314_CM	2.06	0.33	21876.1	271.91	119885479			raw	CC	all	short	reads
UMB-003	2 weeks	TGL48_0003_Ct_T_PE_401_TS	TGL48_0003_Ct_T_PE_309_WG	TGL48_0003_Ct_T_PE_313_CM	1.3	0.21	22726.2	360.44	118538073		average	20217.4	3459.05	1.2987	0.206739	7.4403e+07
UMB-003	3 months	TGL48_0003_Ct_T_PE_387_TS	TGL48_0003_Ct_T_PE_326_WG	TGL48_0003_Ct_T_PE_323_CM	1.09	0.16	24534.6	4013.65	77211196		min	2616.37	142.26	0.51	0.06	51102073
UMB-003	6 months	TGL48_0003_Ct_T_PE_382_TS	TGL48_0003_Ct_T_PE_328_WG	TGL48_0003_Ct_T_PE_326_CM	1.8	0.26	25644	4678.99	61293211		max	36566.4	6293.92	3.04	0.48	119885479
UMB-003	Lymphocytes	TGL48_0003_Ly_R_PE_356_TS	TGL48_0003_Ly_R_PE_700_WG		2.2	NA	6343.85	3490.36	NA
UMB-003	Tumour	TGL48_0003_nn_P_PE_343_TS	TGL48_0003_nn_P_PE_322_WG	TGL48_0003_nn_P_PE_328_CM	1.07	NA	28636.5	675.76	79603210		Healthy Controls	TS		sWGS		cfMeDIP
UMB-004	2 weeks	TGL48_0004_Ct_T_PE_352_TS	TGL48_0004_Ct_T_PE_327_WG	TGL48_0004_Ct_T_PE_329_CM	0.94	0.15	25307	4364.89	65557568			raw	CC	all	short
UMB-004	3 months	TGL48_0004_Ct_T_PE_420_TS	TGL48_0004_Ct_T_PE_317_WG	TGL48_0004_Ct_T_PE_328_CM	1.84	0.25	21202.7	4304.15	82698354		average	17820.5	2540.1	NA	NA	NA
UMB-004	6 months	TGL48_0004_Ct_T_PE_359_TS	TGL48_0004_Ct_T_PE_324_WG	TGL48_0004_Ct_T_PE_326_CM	3.04	0.48	6037.91	2655.22	100435253		min	8456.12	1567.8	NA	NA	NA
UMB-004	12 months	TGL48_0004_Ct_T_PE_354_TS	TGL48_0004_Ct_T_PE_334_WG	TGL48_0004_Ct_T_PE_318_CM	1.08	0.17	19505.4	3379.18	51102073		max	24418.2	4311.96	NA	NA	NA
UMB-004	Lymphocytes	TGL48_0004_Ly_R_PE_388_TS	TGL48_0004_Ly_R_PE_747_WG		1.35	NA	2478.92	1708.94	NA
UMB-005	Baseline	TGL48_0005_Ct_T_PE_404_TS	TGL48_0005_Ct_T_PE_323_WG	TGL48_0005_Ct_T_PE_328_CM	1.72	0.27	34016.5	4214.7	95144657
UMB-005	2 weeks	TGL48_0005_Ct_T_PE_406_TS	TGL48_0005_Ct_T_PE_327_WG	TGL48_0005_Ct_T_PE_324_CM	1.57	0.25	33072.2	3934.82	82400014
UMB-005	3 months	TGL48_0005_Ct_T_PE_420_TS	TGL48_0005_Ct_T_PE_322_WG	TGL48_0005_Ct_T_PE_331_CM	1.38	0.2	36566.4	4414.19	79538971
UMB-005	6 months	TGL48_0005_Ct_T_PE_458_TS	TGL48_0005_Ct_T_PE_330_WG	TGL48_0005_Ct_T_PE_320_CM	1.02	0.18	17045.5	2877.93	59805168
UMB-005	Lymphocytes	TGL48_0005_Ly_R_PE_367_TS	TGL48_0005_Ly_R_PE_765_WG		1.64	NA	5128.97	2920.9	NA
UMB-005	Tumour	TGL48_0005_nn_P_PE_341_TS	TGL48_0005_nn_P_PE_323_WG	TGL48_0005_nn_P_PE_327_CM	1.24	NA	27154.3	699.82	76979268
UMB-006	Baseline	TGL48_0006_Ct_T_PE_441_TS	TGL48_0006_Ct_T_PE_332_WG	TGL48_0006_Ct_T_PE_322_CM	1.16	0.17	23585	2496.79	81136982
UMB-006	2 weeks	TGL48_0006_Ct_T_PE_365_TS	TGL48_0006_Ct_T_PE_333_WG	TGL48_0006_Ct_T_PE_327_CM	0.67	0.12	2616.37	986.4	63988372
UMB-006	3 months	TGL48_0006_Ct_T_PE_395_TS	TGL48_0006_Ct_T_PE_331_WG	TGL48_0006_Ct_T_PE_337_CM	0.57	0.09	25672.1	3279.33	60001690
UMB-006	6 months	TGL48_0006_Ct_T_PE_412_TS	TGL48_0006_Ct_T_PE_327_WG	TGL48_0006_Ct_T_PE_336_CM	1.53	0.22	15289.3	2389.39	54615741
UMB-006	12 months	TGL48_0006_Ct_T_PE_373_TS	TGL48_0006_Ct_T_PE_317_WG	TGL48_0006_Ct_T_PE_312_CM	1.45	0.24	7601.24	142.26	114629117
UMB-006	Lymphocytes	TGL48_0006_Ly_R_PE_332_TS	TGL48_0006_Ly_R_PE_748_WG		1.37	NA	65.73	53.78	NA
UMB-007	Baseline	TGL48_0007_Ct_T_PE_395_TS	TGL48_0007_Ct_T_PE_324_WG	TGL48_0007_Ct_T_PE_326_CM	0.93	0.15	20717.3	4233.41	67453702
UMB-007	2 weeks	TGL48_0007_Ct_T_PE_391_TS	TGL48_0007_Ct_T_PE_320_WG	TGL48_0007_Ct_T_PE_325_CM	0.69	0.12	26370.9	4731.19	79353006
UMB-007	3 months	TGL48_0007_Ct_T_PE_398_TS	TGL48_0007_Ct_T_PE_321_WG	TGL48_0007_Ct_T_PE_327_CM	1.85	0.33	35835	5420.42	76514376
UMB-007	6 months	TGL48_0007_Ct_T_PE_393_TS	TGL48_0007_Ct_T_PE_328_WG	TGL48_0007_Ct_T_PE_336_CM	1.64	0.28	16605.7	3674.03	62822809
UMB-007	Lymphocytes	TGL48_0007_Ly_R_PE_382_TS	TGL48_0007_Ly_R_PE_732_WG		1.41	NA	7033.75	3233.26	NA
UMB-007	Tumour	TGL48_0007_nn_P_PE_301_TS	TGL48_0007_nn_P_PE_313_WG	TGL48_0007_nn_P_PE_312_CM	0.97	NA	25951.6	1323.32	82704263
UMB-008	Baseline	TGL48_0008_Ct_T_PE_390_TS	TGL48_0008_Ct_T_PE_321_WG	TGL48_0008_Ct_T_PE_326_CM	1.7	0.25	27582.3	5709.75	60897636
UMB-008	Lymphocytes	TGL48_0008_Ly_R_PE_349_TS	TGL48_0008_Ly_R_PE_480_WG		1.88	NA	5945.03	3063.22	NA
UMB-008	Tumour	TGL48_0008_nn_P_PE_351_TS	TGL48_0008_nn_P_PE_321_WG	TGL48_0008_nn_P_PE_327_CM	1.28	NA	27201.9	804.66	76125660
UMB-009	Baseline	TGL48_0009_Ct_T_PE_350_TS	TGL48_0009_Ct_T_PE_328_WG	TGL48_0009_Ct_T_PE_338_CM	1.17	0.21	22263.4	2740.65	58406541
UMB-009	2 weeks	TGL48_0009_Ct_T_PE_390_TS	TGL48_0009_Ct_T_PE_329_WG	TGL48_0009_Ct_T_PE_334_CM	1.32	0.21	14470.4	2803.46	51202692
UMB-009	3 months	TGL48_0009_Ct_T_PE_359_TS	TGL48_0009_Ct_T_PE_320_WG	TGL48_0009_Ct_T_PE_329_CM	1.58	0.33	15704.9	1155.26	67085049
UMB-009	6 months	TGL48_0009_Ct_T_PE_424_TS	TGL48_0009_Ct_T_PE_327_WG	TGL48_0009_Ct_T_PE_322_CM	1.57	0.31	21512.8	4268.07	73257127
UMB-009	Lymphocytes	TGL48_0009_Ly_R_PE_347_TS	TGL48_0009_Ly_R_PE_677_WG		1.92	NA	7922.81	3551.58	NA
UMB-009	Tumour	TGL48_0009_nn_P_PE_337_TS	TGL48_0009_nn_P_PE_321_WG	TGL48_0009_nn_P_PE_325_CM	1.61	NA	13842.2	359.13	80168626
UMB-010	Baseline	TGL48_0010_Ct_T_PE_393_TS	TGL48_0010_Ct_T_PE_333_WG	TGL48_0010_Ct_T_PE_326_CM	1.13	0.16	16840.8	4224.7	68893358
UMB-010	2 weeks	TGL48_0010_Ct_T_PE_391_TS	TGL48_0010_Ct_T_PE_335_WG	TGL48_0010_Ct_T_PE_328_CM	1.33	0.17	15120.5	3787.47	68338696
UMB-010	3 months	TGL48_0010_Ct_T_PE_383_TS	TGL48_0010_Ct_T_PE_330_WG	TGL48_0010_Ct_T_PE_330_CM	1.32	0.19	10527.9	3409.83	65533222
UMB-010	6 months	TGL48_0010_Ct_T_PE_379_TS	TGL48_0010_Ct_T_PE_329_WG	TGL48_0010_Ct_T_PE_334_CM	1.2	0.18	12410.5	3605.64	68953823
UMB-010	12 months	TGL48_0010_Ct_T_PE_382_TS	TGL48_0010_Ct_T_PE_328_WG	TGL48_0010_Ct_T_PE_332_CM	1.31	0.21	10442.6	4272.25	69375349
UMB-010	Lymphocytes	TGL48_0010_Ly_R_PE_355_TS	TGL48_0010_Ly_R_PE_703_WG		1.58	NA	9274.58	3600.39	NA
UMB-010	Tumour	TGL48_0010_nn_P_PE_358_TS	TGL48_0010_nn_P_PE_322_WG	TGL48_0010_nn_P_PE_327_CM	1.05	NA	9548.35	484.96	85020495
UMB-011	Baseline	TGL48_0011_Ct_T_PE_362_TS	TGL48_0011_Ct_T_PE_315_WG	TGL48_0011_Ct_T_PE_325_CM	1.71	0.29	17019.2	2645.54	63572410
UMB-011	2 weeks	TGL48_0011_Ct_T_PE_382_TS	TGL48_0011_Ct_T_PE_319_WG	TGL48_0011_Ct_T_PE_319_CM	1.47	0.22	18261.3	4371.94	58867392
UMB-011	3 months	TGL48_0011_Ct_T_PE_408_TS	TGL48_0011_Ct_T_PE_325_WG	TGL48_0011_Ct_T_PE_322_CM	1.76	0.29	16481.8	1695.26	58209297
UMB-011	6 months	TGL48_0011_Ct_T_PE_397_TS	TGL48_0011_Ct_T_PE_324_WG	TGL48_0011_Ct_T_PE_333_CM	1.37	0.22	18044.8	2290.25	70919856
UMB-011	12 months	TGL48_0011_Ct_T_PE_390_TS	TGL48_0011_Ct_T_PE_322_WG	TGL48_0011_Ct_T_PE_324_CM	1.53	0.26	21772.7	2304.87	53645987
UMB-011	Lymphocytes	TGL48_0011_Ly_R_PE_325_TS	TGL48_0011_Ly_R_PE_735_WG		1.47	NA	4228.24	2461.74	NA
UMB-HBC	Healthy	TGL49_0255_Ct_n_PE_396_TS			NA	NA	17887.7	1688.03	NA
UMB-HBC	Healthy	TGL49_0256_Ct_n_PE_390_TS			NA	NA	13823.1	1943.79	NA
UMB-HBC	Healthy	TGL49_0257_Ct_n_PE_393_TS			NA	NA	11428.4	1567.8	NA
UMB-HBC	Healthy	TGL49_0258_Ct_n_PE_378_TS			NA	NA	17121.3	2713.48	NA
UMB-HBC	Healthy	TGL49_0259_Ct_n_PE_373_TS			NA	NA	23271.7	2946.9	NA
UMB-HBC	Healthy	TGL49_0260_Ct_n_PE_362_TS			NA	NA	18491.7	2450.29	NA
UMB-HBC	Healthy	TGL49_0261_Ct_n_PE_369_TS			NA	NA	20901.5	2300.32	NA
UMB-HBC	Healthy	TGL49_0262_Ct_n_PE_353_TS			NA	NA	8456.12	2778.72	NA
UMB-HBC	Healthy	TGL49_0263_Ct_n_PE_369_TS			NA	NA	22405.7	2699.67	NA
UMB-HBC	Healthy	TGL61_0001_Cf_n_PE_369_TS			NA	NA	24418.2	4311.96	NA
