# Supplementary material for: Integrated, Longitudinal Analysis of Cell-free DNA in Uveal Melanoma
Source: Cancer Res Commun. 2023 Feb 15;3(2):267–80. doi: 10.1158/2767-9764.CRC-22-0456 (PMC9973415; doi:10.1158/2767-9764.CRC-22-0456)
Supplement: Table TS3 — sample schedule [file crc-22-0456-s03.xlsx]

## Sheet: Sheet1
Supplementary table 1 - sample schedules
Patient ID	Baseline	2-weeks	3-months	6-months	12-months
UMB-009	X	X	X	X	-
UMB-003	X	X	X	X	-
UMB-005	X	X	X	X	-
UMB-004	-	X	X	X	X
UMB-006	X	X	X	X	X
UMB-001	X	X	X	X	X
UMB-002	X	X	X	X	X
UMB-011	X	X	X	X	X
UMB-007	X	X	X	X	-
UMB-008	X	-	-	-	-
UMB-010	X	X	X	X	X
