# Supplementary material for: Integrated, Longitudinal Analysis of Cell-free DNA in Uveal Melanoma
Source: Cancer Res Commun. 2023 Feb 15;3(2):267–80. doi: 10.1158/2767-9764.CRC-22-0456 (PMC9973415; doi:10.1158/2767-9764.CRC-22-0456)
Supplement: Table TS4 — mutations [file crc-22-0456-s04.xlsx]

## Sheet: Sheet1
Supplementary table 2 - somatic variants detected in tumor and plasma
Sample	File ID	GNAQ	VAF	GNA11	VAF	SF3B1	VAF	EIF1AX	VAF	BAP1	VAF	Notes
UMB-001 Tumour												not sequenced
UMB-001 Normal	TGL48_0001_Ly_R_PE_357_TS
UMB-001 Baseline	TGL48_0001_Ct_T_PE_421_TS
UMB-001 2 Wk Post	TGL48_0001_Ct_T_PE_400_TS
UMB-001 3 Mth F/U	TGL48_0001_Ct_T_PE_401_TS
UMB-001 6 Mth F/U	TGL48_0001_Ct_T_PE_398_TS
UMB-001 12 Mth F/U	TGL48_0001_Ct_T_PE_412_TS
UMB-002 Tumour	TGL48_0002_nn_P_PE_351_TS	c.626A>C; p.Q209P	35.55
UMB-002 Normal	TGL48_0002_Ct_T_PE_341_TS
UMB-002 Baseline	TGL48_0002_Ct_T_PE_369_TS
UMB-002 2 Wk Post	TGL48_0002_Ct_T_PE_415_TS
UMB-002 3 Mth FU	TGL48_0002_Ct_T_PE_389_TS
UMB-002 6 Mth F/U	TGL48_0002_Ct_T_PE_367_TS
UMB-002 12 Mth F/U	TGL48_0002_Ct_T_PE_339_TS
UMB-003 Tumour	TGL48_0003_nn_P_PE_343_TS			c.626A>T; p.Q209L	46.55					c.145del; p.L49Cfs*23	89.23
UMB-003 Normal	TGL48_0003_Ly_R_PE_356_TS
UMB-003 Baseline	TGL48_0003_Ct_T_PE_434_TS
UMB-003 2 Wk Post	TGL48_0003_Ct_T_PE_401_TS
UMB-003 3 Mth F/U	TGL48_0003_Ct_T_PE_387_TS
UMB-003 6 Mth F/U	TGL48_0003_Ct_T_PE_382_TS
UMB-004 Tumour		p.Q209P (IMPACT)								p.A378Pfs*13		Clinical test - GNAQ, BAP1
UMB-004 Normal	TGL48_0004_Ly_R_PE_388_TS
UMB-004 Baseline
UMB-004 2 Wk Post	TGL48_0004_Ct_T_PE_352_TS
UMB-004 3 Mth FU	TGL48_0004_Ct_T_PE_420_TS
UMB-004 6 Mths Post	TGL48_0004_Ct_T_PE_359_TS
UMB-004 12 Mth F/U	TGL48_0004_Ct_T_PE_354_TS
UMB-005 Tumour	TGL48_0005_nn_P_PE_341_TS	c.626A>C; p.Q209P	47.67							c.2188T>G; p.*730Gext	78.98
UMB-005 Normal	TGL48_0005_Ly_R_PE_367_TS
UMB-005 Baseline	TGL48_0005_Ct_T_PE_404_TS
UMB-005 2 Wk Post	TGL48_0005_Ct_T_PE_406_TS
UMB-005 3 Mth F/U	TGL48_0005_Ct_T_PE_420_TS
UMB-005 6 Mth F/U	TGL48_0005_Ct_T_PE_458_TS
UMB-005 12 Mth F/U
UMB-006 Tumour		p.Q209P (IMPACT)								c.642_659+1del19 p.splice_site		Clinical test - GNAQ, BAP1
UMB-006 Normal	TGL48_0006_Ly_R_PE_332_TS
UMB-006 Baseline	TGL48_0006_Ct_T_PE_441_TS
UMB-006 2 Wk Post	TGL48_0006_Ct_T_PE_365_TS
UMB-006 3 Mth F/U	TGL48_0006_Ct_T_PE_395_TS
UMB-006 6 Mth F/U	TGL48_0006_Ct_T_PE_412_TS
UMB-006 12 Mth F/U	TGL48_0006_Ct_T_PE_373_TS
UMB-007 Tumour	TGL48_0007_nn_P_PE_301_TS			c.626A>T; p.Q209L	54.38					c.700_759del; p.V234_Q253del	77.11
UMB-007 Normal	TGL48_0007_Ly_R_PE_382_TS
UMB-007 Baseline	TGL48_0007_Ct_T_PE_395_TS
UMB-007 2 Wk Post	TGL48_0007_Ct_T_PE_391_TS
UMB-007 3 Mth F/U	TGL48_0007_Ct_T_PE_398_TS
UMB-007 6 Mth F/U	TGL48_0007_Ct_T_PE_393_TS
UMB-008 Tumour	TGL48_0008_nn_P_PE_351_TS			c.626A>T; p.Q209L	94.74
UMB-008 Normal	TGL48_0008_Ly_RLPE_349_TS
UMB-008 Baseline	TGL48_0008_Ct_T_PE_390_TS
UMB-009 Tumour	TGL48_0009_nn_P_PE_337_TS			c.626A>T; p.Q209L	49.52					c.290_315del; p.L97Rfs*20	81.08
UMB-009 Normal	TGL48_0009_Ly_R_PE_347_TS
UMB-009 Baseline	TGL48_0009_Ct_T_PE_350_TS
UMB-009 2 Wk Post	TGL48_0009_Ct_T_PE_390_TS
UMB-009 3 Mth F/U	TGL48_0009_Ct_T_PE_359_TS
UMB-009 6 Mth F/U	TGL48_0009_Ct_T_PE_424_TS			c.626A>T; p.Q209L	0.92					c.290_315del; p.L97Rfs*20	1.57
UMB-010 Tumour	TGL48_0010_nn_P_PE_358_TS			c.626A>T; p.Q209L	44.79			c.17G>T; p.G6V	95.24
UMB-010 Normal	TGL48_0010_Ly_R_PE_355_TS
UMB-010 Baseline	TGL48_0010_Ct_T_PE_393_TS
UMB-010	TGL48_0010_Ct_T_PE_391_TS
UMB-010 3 Mth Post	TGL48_0010_Ct_T_PE_383_TS
UMB-010 6 Mth F/U	TGL48_0010_Ct_T_PE_379_TS
UMB-010 12 Mth F/U	TGL48_0010_Ct_T_PE_382_TS
UMB-011 Tumour		p.Q209Y (IMPACT)										Clinical - GNAQ
UMB-011 Normal	TGL48_0011_Ly_R_PE_325_TS
UMB-011 Baseline	TGL48_0011_Ct_T_PE_362_TS
UMB-011 2 Wk Post	TGL48_0011_Ct_T_PE_382_TS
UMB-011 3 Mth F/U	TGL48_0011_Ct_T_PE_408_TS
UMB-011 6 Mth F/U	TGL48_0011_Ct_T_PE_397_TS
UMB-011 12 Mth F/U	TGL48_0011_Ct_T_PE_390_TS
