# Supplementary material for: Integrated, Longitudinal Analysis of Cell-free DNA in Uveal Melanoma
Source: Cancer Res Commun. 2023 Feb 15;3(2):267–80. doi: 10.1158/2767-9764.CRC-22-0456 (PMC9973415; doi:10.1158/2767-9764.CRC-22-0456)
Supplement: Table TS5 — differentially methylated probes [file crc-22-0456-s05.xlsx]

## Sheet: TCGA_Eric_DMP
Supplemental Table 3 - Differentially methylated probes
Cohort	probe_ID	chromosome	start	end
TCGA-UVM	cg03025830	chr8	22047901	22048200
TCGA-UVM	cg16261114	chr15	99008701	99009000
TCGA-UVM	cg25662041	chr5	177332101	177332400
TCGA-UVM	cg03550384	chr8	90791101	90791400
TCGA-UVM	cg24480810	chr12	132663001	132663300
TCGA-UVM	cg14700524	chr10	3240001	3240300
TCGA-UVM	cg12808347	chr2	11481601	11481900
TCGA-UVM	cg20504474	chr17	82303201	82303500
TCGA-UVM	cg04876424	chr6	17280301	17280600
TCGA-UVM	cg23836747	chr4	185638201	185638500
TCGA-UVM	cg23989012	chr1	148318801	148319100
TCGA-UVM	cg17346145	chr17	79781701	79782000
TCGA-UVM	cg08052292	chr3	56754901	56755200
TCGA-UVM	cg14513071	chr1	47439601	47439900
TCGA-UVM	cg02441556	chr2	225042901	225043200
TCGA-UVM	cg00370047	chr11	1460101	1460400
TCGA-UVM	cg14276125	chr11	67285201	67285500
TCGA-UVM	cg23728189	chr2	10330801	10331100
TCGA-UVM	cg14814536	chr11	22626301	22626600
TCGA-UVM	cg04871131	chr7	95324701	95325000
TCGA-UVM	cg03565868	chr11	47378401	47378700
TCGA-UVM	cg05859929	chr5	483301	483600
TCGA-UVM	cg20438663	chr12	48819001	48819300
TCGA-UVM	cg14088811	chr11	47378401	47378700
TCGA-UVM	cg19622474	chr5	37835401	37835700
TCGA-UVM	cg15982099	chr11	47378101	47378400
TCGA-UVM	cg00418068	chr1	33429901	33430200
TCGA-UVM	cg23950714	chr5	177508201	177508500
TCGA-UVM	cg25814649	chr13	106491601	106491900
TCGA-UVM	cg04363228	chr6	32187301	32187600
TCGA-UVM	cg16342298	chr1	47436301	47436600
TCGA-UVM	cg23575275	chr6	36686101	36686400
TCGA-UVM	cg11257888	chr1	24501601	24501900
TCGA-UVM	cg19544707	chr14	103279801	103280100
TCGA-UVM	cg07380416	chr11	60971401	60971700
TCGA-UVM	cg07380416	chr11	60971701	60972000
TCGA-UVM	cg23436746	chr7	49776301	49776600
TCGA-UVM	cg21946195	chr2	85785001	85785300
TCGA-UVM	cg10435245	chr11	47378401	47378700
TCGA-UVM	cg14421700	chr17	79782001	79782300
TCGA-UVM	cg27500647	chr19	51098701	51099000
TCGA-UVM	cg14342707	chr6	167652601	167652900
TCGA-UVM	cg07196426	chr1	35576701	35577000
TCGA-UVM	cg26862175	chr3	52494901	52495200
TCGA-UVM	cg02008818	chr3	170907601	170907900
TCGA-UVM	cg01889010	chr2	241843201	241843500
TCGA-UVM	cg08077071	chr2	156319501	156319800
TCGA-UVM	cg13641043	chr17	45121201	45121500
TCGA-UVM	cg22563815	chr15	78564601	78564900
TCGA-UVM	cg15452204	chr5	150166801	150167100
TCGA-UVM	cg22171758	chr12	53752201	53752500
TCGA-UVM	cg00893603	chr13	26012701	26013000
TCGA-UVM	cg04580179	chr2	42492601	42492900
TCGA-UVM	cg20932822	chr3	32237701	32238000
TCGA-UVM	cg00747922	chr17	258001	258300
TCGA-UVM	cg01055562	chr1	230641801	230642100
TCGA-UVM	cg04331601	chr19	17523001	17523300
TCGA-UVM	cg04591709	chr8	101223601	101223900
TCGA-UVM	cg17378342	chr5	150166501	150166800
TCGA-UVM	cg00287915	chr5	1503301	1503600
TCGA-UVM	cg04234016	chr12	6952801	6953100
TCGA-UVM	cg15399533	chr6	108176701	108177000
TCGA-UVM	cg17518825	chr2	46296301	46296600
TCGA-UVM	cg24720008	chr10	44292301	44292600
TCGA-UVM	cg09178025	chr11	62927401	62927700
TCGA-UVM	cg23013850	chr2	224401501	224401800
TCGA-UVM	cg04939662	chr6	5084101	5084400
TCGA-UVM	cg00255726	chr8	21911401	21911700
TCGA-UVM	cg02932167	chr2	232488001	232488300
TCGA-UVM	cg19766471	chr11	2301301	2301600
TCGA-UVM	cg08972756	chr2	70906501	70906800
TCGA-UVM	cg13555415	chr9	131578801	131579100
TCGA-UVM	cg19843449	chr15	26971801	26972100
TCGA-UVM	cg27409401	chr16	564601	564900
TCGA-UVM	cg09439511	chr10	131617501	131617800
TCGA-UVM	cg27366766	chr17	58487701	58488000
TCGA-UVM	cg01700504	chr13	20231101	20231400
TCGA-UVM	cg01901101	chr1	9426601	9426900
TCGA-UVM	cg08423879	chr12	103044001	103044300
