# Supplementary material for: Integrated, Longitudinal Analysis of Cell-free DNA in Uveal Melanoma
Source: Cancer Res Commun. 2023 Feb 15;3(2):267–80. doi: 10.1158/2767-9764.CRC-22-0456 (PMC9973415; doi:10.1158/2767-9764.CRC-22-0456)
Supplement: Table TS6 — regression statistics [file crc-22-0456-s06.xlsx]

## Sheet: Sheet1
Supplementary table 2 - regression statistics
Covariate	Estimate	Std. Error	z value	Pr(>|z|)	Odds Ratio (95% CI)
Variant	31.24	>10	0	1	NA
Copy Number	1.71	1.97	0.87	0.38	5.51 (0.12, 258.60)
Insert Size	1.85	1.35	1.37	0.17	6.39 (0.45, 90.09)
Fragment Genome	1.18	1.21	0.98	0.33	3.25 (0.31, 34.50)
Fragment PRC1	3.22	1.92	1.68	0.09	24.94 (0.58, 1076.28)
Fragment Coverage	3.29	1.738	1.89	0.058	26.84 (0.89, 809.79)
Uveal Methylation	2.87	2.48	1.16	0.25	17.61 (0.14, 2279.88)
Liver Methylation	1.73	1.89	0.92	0.36	5.66 (0.14, 230.79)
Integrated	3.09	1.28	2.42	0.02	22.09 (1.80, 269.56)
